# Supplementary material for: Smoking is associated with impaired verbal learning and memory performance in women more than men
Source: Sci Rep. 2021 May 13;11:10248. doi: 10.1038/s41598-021-88923-z (PMC8119711; doi:10.1038/s41598-021-88923-z)
Supplement: Supplementary file 1 — Supplementary Table S1. [file 41598_2021_88923_MOESM1_ESM.xlsx]

## Sheet: Men
Article title:	Smoking is Associated with Impaired Verbal Learning and Memory Performance in Women More than Men
Article authors:	C.R. Lewis1,2, J.S. Talboom1,2, M.D. De Both1,2, A.M. Schmidt1,2, M.A. Naymik1,2, A.K. Håberg3, T. Rundek4,5, B.E. Levin4, S. Hoscheidt2,6, Y. Bolla2,6, R.D. Brinton2,6, M. Hay2,6, C.A. Barnes2,6, E. Glisky2,6, L. Ryan2,6, and M.J. Huentelman1,2,
Author affiliations:	1The Translational Genomics Research Institute, Phoenix, Arizona 85004 USA 2Arizona Alzheimer's Consortium, Phoenix, Arizona 85004 USA 3Norwegian University of Science and Technology, Trondheim 7491 Norway 4Evelyn F. McKnight Brain Institute, University of Miami, Miami, FL 33136, USA 5Miami Clinical and Translational Science Institute, One Florida ADRC, University of Miami, FL 33136, USA 6Univers…
		Male_proportion								Male_count
demographic		[18,20)	[20,30)	[30,40)	[40,50)	[50,60)	[60,70)	[70,80)	[80,90)	[18,20)	[20,30)	[30,40)	[40,50)	[50,60)	[60,70)	[70,80)	[80,90)
diabetes	FALSE	99.0%	99.0%	98.2%	95.2%	91.9%	89.1%	86.7%	88.2%	2,867	9,540	3,885	2,771	3,407	3,664	2,117	449
diabetes	TRUE	1.0%	1.0%	1.8%	4.8%	8.1%	10.9%	13.3%	11.8%	28	92	73	140	302	446	326	60
dizziness	FALSE	95.4%	96.7%	96.1%	94.4%	93.9%	94.0%	94.4%	93.3%	2,763	9,317	3,805	2,748	3,483	3,865	2,306	475
dizziness	TRUE	4.6%	3.3%	3.9%	5.6%	6.1%	6.0%	5.6%	6.7%	132	315	153	163	226	245	137	34		Totals
hypertension	FALSE	97.6%	95.4%	88.7%	80.6%	72.6%	63.4%	55.7%	53.4%	2,825	9,186	3,512	2,346	2,692	2,606	1,360	272		Male	30167
hypertension	TRUE	2.4%	4.6%	11.3%	19.4%	27.4%	36.6%	44.3%	46.6%	70	446	446	565	1,017	1,504	1,083	237		Female	54211
heart_disease	FALSE	99.5%	99.5%	99.0%	97.9%	94.6%	89.0%	81.3%	76.4%	2,880	9,587	3,919	2,851	3,507	3,657	1,986	389
heart_disease	TRUE	0.5%	0.5%	1.0%	2.1%	5.4%	11.0%	18.7%	23.6%	15	45	39	60	202	453	457	120
smoking	FALSE	92.7%	87.3%	88.3%	91.5%	92.8%	93.3%	96.3%	97.8%	2,685	8,405	3,496	2,665	3,441	3,836	2,353	498
smoking	TRUE	7.3%	12.7%	11.7%	8.5%	7.2%	6.7%	3.7%	2.2%	210	1,227	462	246	268	274	90	11
drug_abuse	FALSE	93.9%	90.1%	90.0%	94.1%	94.3%	94.8%	95.8%	97.8%	2,717	8,678	3,563	2,738	3,499	3,898	2,341	498
drug_abuse	TRUE	6.1%	9.9%	10.0%	5.9%	5.7%	5.2%	4.2%	2.2%	178	954	395	173	210	212	102	11
cancer	FALSE	99.7%	99.7%	99.3%	98.1%	96.0%	92.1%	86.0%	82.7%	2,885	9,599	3,930	2,856	3,560	3,787	2,100	421
cancer	TRUE	0.3%	0.3%	0.7%	1.9%	4.0%	7.9%	14.0%	17.3%	10	33	28	55	149	323	343	88
stroke	FALSE	99.6%	99.9%	99.6%	99.6%	98.1%	97.7%	96.4%	93.5%	2,884	9,619	3,941	2,898	3,637	4,014	2,356	476
stroke	TRUE	0.4%	0.1%	0.4%	0.4%	1.9%	2.3%	3.6%	6.5%	11	13	17	13	72	96	87	33
seizures	FALSE	99.2%	99.3%	99.1%	98.6%	98.7%	98.7%	98.8%	99.0%	2,872	9,566	3,922	2,871	3,661	4,058	2,414	504
seizures	TRUE	0.8%	0.7%	0.9%	1.4%	1.3%	1.3%	1.2%	1.0%	23	66	36	40	48	52	29	5
education_attainment	1	18.6%	2.0%	2.0%	1.9%	1.9%	1.8%	1.9%	2.9%	538	196	81	56	69	76	46	15
education_attainment	2	39.6%	6.4%	4.7%	5.7%	8.3%	7.1%	6.3%	5.7%	1,145	615	185	165	308	292	155	29
education_attainment	3	41.9%	37.9%	23.7%	23.9%	23.2%	24.6%	21.1%	20.4%	1,212	3,647	940	697	862	1,010	515	104
education_attainment	4	0	41.8%	41.1%	40.0%	36.3%	34.5%	32.7%	31.6%	0	4,022	1,627	1,165	1,348	1,420	798	161
education_attainment	5	0	12.0%	28.4%	28.4%	30.3%	31.9%	38.0%	39.3%	0	1,152	1,125	828	1,122	1,312	929	200
marital_status	married	1.4%	12.3%	55.9%	73.3%	77.7%	80.8%	83.7%	79.2%	40	1,186	2,214	2,135	2,883	3,321	2,045	403
marital_status	single	98.4%	87.6%	43.8%	26.2%	21.3%	17.4%	12.2%	9.6%	2,849	8,436	1,733	764	791	715	297	49
marital_status	widowed	0.2%	0.1%	0.3%	0.4%	0.9%	1.8%	4.1%	11.2%	6	10	11	12	35	74	101	57
alzheimer	FALSE	92.2%	93.6%	90.6%	82.3%	69.1%	64.5%	73.1%	77.0%	2,668	9,014	3,587	2,395	2,564	2,652	1,787	392
alzheimer	TRUE	7.8%	6.4%	9.4%	17.7%	30.9%	35.5%	26.9%	23.0%	227	618	371	516	1,145	1,458	656	117
left_handed	FALSE	86.8%	88.0%	88.0%	86.8%	85.3%	86.9%	89.6%	88.4%	2,510	8,473	3,474	2,517	3,138	3,547	2,172	449
left_handed	TRUE	13.2%	12.0%	12.0%	13.2%	14.7%	13.1%	10.4%	11.6%	382	1,156	475	382	540	535	252	59
hispanic_latino_or_spanish	FALSE	90.3%	92.3%	93.1%	94.2%	95.7%	97.5%	97.6%	98.0%	2,606	8,877	3,667	2,706	3,489	3,943	2,352	495
hispanic_latino_or_spanish	TRUE	9.7%	7.7%	6.9%	5.8%	4.3%	2.5%	2.4%	2.0%	281	738	271	167	157	102	58	10
race	Asian	13.4%	11.0%	8.5%	4.7%	2.7%	1.2%	0.8%	1.0%	380	1,050	331	136	100	47	20	5
race	Black	3.0%	2.3%	2.4%	2.5%	2.0%	1.0%	1.1%	0.8%	86	218	94	72	74	40	26	4
race	Mixed	1.1%	0.5%	0.9%	0.9%	0.5%	0.3%	0.2%	0.2%	32	51	36	25	17	11	6	1
race	Native	0.8%	0.8%	0.9%	0.8%	0.5%	0.6%	0.5%	0.2%	23	75	36	22	18	23	12	1
race	Oceania	1.0%	0.6%	0.6%	0.3%	0.2%	0.0%	0.2%	0	29	53	22	10	6	2	4	0
race	White	80.6%	84.8%	86.8%	90.8%	94.2%	97.0%	97.2%	97.8%	2,292	8,056	3,398	2,607	3,471	3,936	2,336	497
number_of_daily_medications	0	84.8%	84.9%	73.1%	56.8%	40.1%	22.7%	11.9%	8.7%	2,431	8,139	2,871	1,644	1,481	928	290	44
number_of_daily_medications	1	10.4%	10.1%	15.5%	17.1%	19.2%	17.6%	12.7%	7.3%	299	965	607	494	710	717	309	37
number_of_daily_medications	2	2.7%	3.4%	6.0%	11.5%	14.7%	17.5%	18.3%	17.1%	77	325	234	332	543	714	445	86
number_of_daily_medications	3	1.1%	0.9%	2.5%	6.8%	10.5%	14.3%	17.9%	16.9%	31	89	97	196	386	583	435	85
number_of_daily_medications	4	1.0%	0.7%	3.0%	7.9%	15.5%	27.9%	39.1%	50.0%	30	71	117	230	571	1,138	949	252
cvd_score	0	96.6%	94.4%	87.1%	77.1%	66.3%	55.3%	42.9%	40.1%	2,798	9,094	3,447	2,244	2,458	2,274	1,047	204
cvd_score	1	3.0%	5.2%	11.7%	19.4%	26.0%	31.3%	38.4%	36.5%	86	502	465	566	963	1,288	937	186
cvd_score	2	0.1%	0.2%	0.8%	3.2%	6.4%	10.7%	15.0%	18.7%	3	22	33	92	237	441	367	95
cvd_score	3	0	0.1%	0.2%	0.3%	1.3%	2.4%	3.5%	4.3%	0	6	8	8	48	99	86	22
cvd_score	4	0.3%	0.1%	0.1%	0.0%	0.1%	0.2%	0.2%	0.4%	8	8	5	1	3	8	6	2
		Female_proportion								Female_counts
demographic	value	[18,20)	[20,30)	[30,40)	[40,50)	[50,60)	[60,70)	[70,80)	[80,90)	[18,20)	[20,30)	[30,40)	[40,50)	[50,60)	[60,70)	[70,80)	[80,90)
diabetes	FALSE	99.2%	99.0%	97.9%	96.0%	94.0%	91.3%	90.2%	89.5%	2,017	8,298	5,750	6,985	11,992	11,179	4,463	620
diabetes	TRUE	0.8%	1.0%	2.1%	4.0%	6.0%	8.7%	9.8%	10.5%	16	82	125	294	767	1,067	483	73
dizziness	FALSE	89.1%	91.1%	91.3%	91.6%	93.5%	94.0%	92.9%	90.3%	1,812	7,632	5,365	6,665	11,931	11,512	4,593	626
dizziness	TRUE	10.9%	8.9%	8.7%	8.4%	6.5%	6.0%	7.1%	9.7%	221	748	510	614	828	734	353	67
hypertension	FALSE	98.1%	98.0%	94.1%	88.2%	79.3%	69.2%	59.0%	53.5%	1,994	8,210	5,528	6,417	10,121	8,471	2,920	371
hypertension	TRUE	1.9%	2.0%	5.9%	11.8%	20.7%	30.8%	41.0%	46.5%	39	170	347	862	2,638	3,775	2,026	322
heart_disease	FALSE	99.2%	99.6%	99.5%	99.1%	97.8%	95.4%	91.2%	83.8%	2,016	8,348	5,847	7,214	12,482	11,681	4,512	581
heart_disease	TRUE	0.8%	0.4%	0.5%	0.9%	2.2%	4.6%	8.8%	16.2%	17	32	28	65	277	565	434	112
smoking	FALSE	93.4%	91.8%	91.2%	91.3%	91.8%	94.4%	96.2%	97.1%	1,899	7,694	5,360	6,647	11,717	11,560	4,756	673
smoking	TRUE	6.6%	8.2%	8.8%	8.7%	8.2%	5.6%	3.8%	2.9%	134	686	515	632	1,042	686	190	20
drug_abuse	FALSE	96.4%	95.3%	96.4%	97.1%	97.4%	97.9%	98.5%	98.7%	1,959	7,990	5,662	7,070	12,423	11,985	4,871	684
drug_abuse	TRUE	3.6%	4.7%	3.6%	2.9%	2.6%	2.1%	1.5%	1.3%	74	390	213	209	336	261	75	9
cancer	FALSE	99.6%	99.6%	98.7%	97.7%	95.4%	92.7%	88.4%	87.6%	2,025	8,346	5,796	7,110	12,169	11,351	4,370	607
cancer	TRUE	0.4%	0.4%	1.3%	2.3%	4.6%	7.3%	11.6%	12.4%	8	34	79	169	590	895	576	86
stroke	FALSE	99.9%	99.9%	99.7%	99.5%	98.9%	98.6%	97.4%	94.1%	2,030	8,369	5,856	7,241	12,616	12,071	4,815	652
stroke	TRUE	0.1%	0.1%	0.3%	0.5%	1.1%	1.4%	2.6%	5.9%	3	11	19	38	143	175	131	41
seizures	FALSE	98.9%	99.0%	98.9%	98.8%	99.1%	99.1%	99.1%	98.7%	2,011	8,295	5,808	7,195	12,639	12,133	4,902	684
seizures	TRUE	1.1%	1.0%	1.1%	1.2%	0.9%	0.9%	0.9%	1.3%	22	85	67	84	120	113	44	9
education_attainment	1	20.0%	1.4%	1.3%	1.7%	1.6%	1.4%	2.0%	3.3%	406	114	79	122	210	174	97	23
education_attainment	2	31.5%	5.1%	4.9%	6.7%	9.4%	9.1%	11.5%	15.0%	641	428	285	491	1,204	1,110	567	104
education_attainment	3	48.5%	36.8%	23.1%	26.9%	31.7%	29.9%	31.5%	29.0%	986	3,086	1,360	1,955	4,040	3,661	1,556	201
education_attainment	4	0	42.2%	37.3%	36.0%	33.6%	31.1%	27.9%	29.4%	0	3,533	2,190	2,623	4,282	3,809	1,381	204
education_attainment	5	0	14.5%	33.4%	28.7%	23.7%	28.5%	27.2%	23.2%	0	1,219	1,961	2,088	3,023	3,492	1,345	161
marital_status	married	3.0%	18.8%	62.6%	73.6%	71.4%	67.7%	58.5%	44.0%	60	1,575	3,678	5,360	9,111	8,296	2,893	305
marital_status	single	96.8%	81.1%	37.2%	25.8%	26.6%	26.0%	25.9%	18.9%	1,967	6,793	2,184	1,879	3,395	3,184	1,281	131
marital_status	widowed	0.3%	0.1%	0.2%	0.5%	2.0%	6.3%	15.6%	37.1%	6	12	13	40	253	766	772	257
alzheimer	FALSE	91.3%	94.3%	89.1%	75.3%	61.0%	59.1%	68.5%	71.6%	1,857	7,902	5,232	5,479	7,783	7,232	3,387	496
alzheimer	TRUE	8.7%	5.7%	10.9%	24.7%	39.0%	40.9%	31.5%	28.4%	176	478	643	1,800	4,976	5,014	1,559	197
left_handed	FALSE	89.7%	90.1%	90.5%	89.8%	89.0%	89.6%	89.8%	91.1%	1,817	7,535	5,302	6,508	11,284	10,896	4,416	627
left_handed	TRUE	10.3%	9.9%	9.5%	10.2%	11.0%	10.4%	10.2%	8.9%	209	829	557	740	1,400	1,264	504	61
hispanic_latino_or_spanish	FALSE	86.0%	89.1%	91.6%	93.0%	95.7%	97.0%	97.7%	98.5%	1,737	7,427	5,345	6,717	12,078	11,755	4,772	670
hispanic_latino_or_spanish	TRUE	14.0%	10.9%	8.4%	7.0%	4.3%	3.0%	2.3%	1.5%	283	913	488	505	545	368	114	10
race	Asian	13.4%	10.3%	5.9%	3.7%	1.6%	1.0%	0.6%	1.0%	266	846	342	267	196	117	27	7
race	Black	4.1%	3.7%	3.8%	3.1%	2.1%	1.6%	1.1%	0.6%	81	303	218	225	271	194	52	4
race	Mixed	4.0%	1.8%	1.1%	0.7%	0.5%	0.4%	0.2%	0.1%	80	148	65	53	57	47	9	1
race	Native	1.0%	1.1%	0.6%	0.6%	0.6%	0.4%	0.1%	0	20	92	36	44	76	52	7	0
race	Oceania	0.8%	0.8%	0.5%	0.4%	0.2%	0.2%	0.1%	0	15	65	30	28	31	23	4	0
race	White	76.7%	82.3%	88.0%	91.4%	95.0%	96.4%	98.0%	98.2%	1,518	6,739	5,075	6,557	12,008	11,709	4,803	673
number_of_daily_medications	0	64.6%	56.0%	53.1%	43.8%	32.3%	21.8%	13.6%	9.7%	1,307	4,675	3,109	3,167	4,098	2,652	666	66
number_of_daily_medications	1	22.0%	28.8%	24.5%	23.7%	22.2%	18.2%	14.8%	13.4%	445	2,407	1,434	1,711	2,810	2,204	721	91
number_of_daily_medications	2	8.3%	9.6%	11.9%	14.8%	16.4%	18.0%	18.3%	15.5%	168	803	698	1,068	2,075	2,183	893	105
number_of_daily_medications	3	3.3%	3.4%	5.0%	8.1%	11.3%	15.2%	17.5%	18.9%	67	284	295	588	1,432	1,845	856	128
number_of_daily_medications	4	1.8%	2.1%	5.4%	9.7%	17.8%	26.8%	35.7%	42.5%	36	176	319	699	2,263	3,254	1,744	288
cvd_score	0	96.8%	96.8%	92.1%	85.3%	75.1%	63.5%	52.2%	43.7%	1,968	8,113	5,410	6,210	9,583	7,782	2,584	303
cvd_score	1	2.9%	3.0%	7.1%	12.3%	20.4%	28.3%	35.4%	37.4%	59	248	416	895	2,607	3,470	1,752	259
cvd_score	2	0.2%	0.2%	0.7%	2.2%	3.9%	7.1%	10.4%	15.2%	4	14	44	159	494	875	513	105
cvd_score	3	0	0.0%	0.1%	0.2%	0.5%	0.9%	1.9%	3.6%	0	1	5	14	70	114	92	25
cvd_score	4	0.1%	0.0%	0	0.0%	0.0%	0.0%	0.1%	0.1%	2	4	0	1	5	5	5	1

## Sheet: Women
		Female_prop								Female_counts
demographic	value	[18,20)	[20,30)	[30,40)	[40,50)	[50,60)	[60,70)	[70,80)	[80,90)	[18,20)	[20,30)	[30,40)	[40,50)	[50,60)	[60,70)	[70,80)	[80,90)
diabetes	FALSE	99.2%	99.0%	97.9%	96.0%	94.0%	91.3%	90.2%	89.5%	2,017	8,298	5,750	6,985	11,992	11,179	4,463	620
diabetes	TRUE	0.8%	1.0%	2.1%	4.0%	6.0%	8.7%	9.8%	10.5%	16	82	125	294	767	1,067	483	73
dizziness	FALSE	89.1%	91.1%	91.3%	91.6%	93.5%	94.0%	92.9%	90.3%	1,812	7,632	5,365	6,665	11,931	11,512	4,593	626
dizziness	TRUE	10.9%	8.9%	8.7%	8.4%	6.5%	6.0%	7.1%	9.7%	221	748	510	614	828	734	353	67
hypertension	FALSE	98.1%	98.0%	94.1%	88.2%	79.3%	69.2%	59.0%	53.5%	1,994	8,210	5,528	6,417	10,121	8,471	2,920	371
hypertension	TRUE	1.9%	2.0%	5.9%	11.8%	20.7%	30.8%	41.0%	46.5%	39	170	347	862	2,638	3,775	2,026	322
heart_disease	FALSE	99.2%	99.6%	99.5%	99.1%	97.8%	95.4%	91.2%	83.8%	2,016	8,348	5,847	7,214	12,482	11,681	4,512	581
heart_disease	TRUE	0.8%	0.4%	0.5%	0.9%	2.2%	4.6%	8.8%	16.2%	17	32	28	65	277	565	434	112
smoking	FALSE	93.4%	91.8%	91.2%	91.3%	91.8%	94.4%	96.2%	97.1%	1,899	7,694	5,360	6,647	11,717	11,560	4,756	673
smoking	TRUE	6.6%	8.2%	8.8%	8.7%	8.2%	5.6%	3.8%	2.9%	134	686	515	632	1,042	686	190	20
drug_abuse	FALSE	96.4%	95.3%	96.4%	97.1%	97.4%	97.9%	98.5%	98.7%	1,959	7,990	5,662	7,070	12,423	11,985	4,871	684
drug_abuse	TRUE	3.6%	4.7%	3.6%	2.9%	2.6%	2.1%	1.5%	1.3%	74	390	213	209	336	261	75	9
cancer	FALSE	99.6%	99.6%	98.7%	97.7%	95.4%	92.7%	88.4%	87.6%	2,025	8,346	5,796	7,110	12,169	11,351	4,370	607
cancer	TRUE	0.4%	0.4%	1.3%	2.3%	4.6%	7.3%	11.6%	12.4%	8	34	79	169	590	895	576	86
stroke	FALSE	99.9%	99.9%	99.7%	99.5%	98.9%	98.6%	97.4%	94.1%	2,030	8,369	5,856	7,241	12,616	12,071	4,815	652
stroke	TRUE	0.1%	0.1%	0.3%	0.5%	1.1%	1.4%	2.6%	5.9%	3	11	19	38	143	175	131	41
seizures	FALSE	98.9%	99.0%	98.9%	98.8%	99.1%	99.1%	99.1%	98.7%	2,011	8,295	5,808	7,195	12,639	12,133	4,902	684
seizures	TRUE	1.1%	1.0%	1.1%	1.2%	0.9%	0.9%	0.9%	1.3%	22	85	67	84	120	113	44	9
education_attainment	1	20.0%	1.4%	1.3%	1.7%	1.6%	1.4%	2.0%	3.3%	406	114	79	122	210	174	97	23
education_attainment	2	31.5%	5.1%	4.9%	6.7%	9.4%	9.1%	11.5%	15.0%	641	428	285	491	1,204	1,110	567	104
education_attainment	3	48.5%	36.8%	23.1%	26.9%	31.7%	29.9%	31.5%	29.0%	986	3,086	1,360	1,955	4,040	3,661	1,556	201
education_attainment	4	0	42.2%	37.3%	36.0%	33.6%	31.1%	27.9%	29.4%	0	3,533	2,190	2,623	4,282	3,809	1,381	204
education_attainment	5	0	14.5%	33.4%	28.7%	23.7%	28.5%	27.2%	23.2%	0	1,219	1,961	2,088	3,023	3,492	1,345	161
marital_status	married	3.0%	18.8%	62.6%	73.6%	71.4%	67.7%	58.5%	44.0%	60	1,575	3,678	5,360	9,111	8,296	2,893	305
marital_status	single	96.8%	81.1%	37.2%	25.8%	26.6%	26.0%	25.9%	18.9%	1,967	6,793	2,184	1,879	3,395	3,184	1,281	131
marital_status	widowed	0.3%	0.1%	0.2%	0.5%	2.0%	6.3%	15.6%	37.1%	6	12	13	40	253	766	772	257
alzheimer	FALSE	91.3%	94.3%	89.1%	75.3%	61.0%	59.1%	68.5%	71.6%	1,857	7,902	5,232	5,479	7,783	7,232	3,387	496
alzheimer	TRUE	8.7%	5.7%	10.9%	24.7%	39.0%	40.9%	31.5%	28.4%	176	478	643	1,800	4,976	5,014	1,559	197
left_handed	FALSE	89.7%	90.1%	90.5%	89.8%	89.0%	89.6%	89.8%	91.1%	1,817	7,535	5,302	6,508	11,284	10,896	4,416	627
left_handed	TRUE	10.3%	9.9%	9.5%	10.2%	11.0%	10.4%	10.2%	8.9%	209	829	557	740	1,400	1,264	504	61
hispanic_latino_or_spanish	FALSE	86.0%	89.1%	91.6%	93.0%	95.7%	97.0%	97.7%	98.5%	1,737	7,427	5,345	6,717	12,078	11,755	4,772	670
hispanic_latino_or_spanish	TRUE	14.0%	10.9%	8.4%	7.0%	4.3%	3.0%	2.3%	1.5%	283	913	488	505	545	368	114	10
race	Asian	13.4%	10.3%	5.9%	3.7%	1.6%	1.0%	0.6%	1.0%	266	846	342	267	196	117	27	7
race	Black	4.1%	3.7%	3.8%	3.1%	2.1%	1.6%	1.1%	0.6%	81	303	218	225	271	194	52	4
race	Mixed	4.0%	1.8%	1.1%	0.7%	0.5%	0.4%	0.2%	0.1%	80	148	65	53	57	47	9	1
race	Native	1.0%	1.1%	0.6%	0.6%	0.6%	0.4%	0.1%	0	20	92	36	44	76	52	7	0
race	Oceania	0.8%	0.8%	0.5%	0.4%	0.2%	0.2%	0.1%	0	15	65	30	28	31	23	4	0
race	White	76.7%	82.3%	88.0%	91.4%	95.0%	96.4%	98.0%	98.2%	1,518	6,739	5,075	6,557	12,008	11,709	4,803	673
number_of_daily_medications	0	64.6%	56.0%	53.1%	43.8%	32.3%	21.8%	13.6%	9.7%	1,307	4,675	3,109	3,167	4,098	2,652	666	66
number_of_daily_medications	1	22.0%	28.8%	24.5%	23.7%	22.2%	18.2%	14.8%	13.4%	445	2,407	1,434	1,711	2,810	2,204	721	91
number_of_daily_medications	2	8.3%	9.6%	11.9%	14.8%	16.4%	18.0%	18.3%	15.5%	168	803	698	1,068	2,075	2,183	893	105
number_of_daily_medications	3	3.3%	3.4%	5.0%	8.1%	11.3%	15.2%	17.5%	18.9%	67	284	295	588	1,432	1,845	856	128
number_of_daily_medications	4	1.8%	2.1%	5.4%	9.7%	17.8%	26.8%	35.7%	42.5%	36	176	319	699	2,263	3,254	1,744	288
cvd_score	0	96.8%	96.8%	92.1%	85.3%	75.1%	63.5%	52.2%	43.7%	1,968	8,113	5,410	6,210	9,583	7,782	2,584	303
cvd_score	1	2.9%	3.0%	7.1%	12.3%	20.4%	28.3%	35.4%	37.4%	59	248	416	895	2,607	3,470	1,752	259
cvd_score	2	0.2%	0.2%	0.7%	2.2%	3.9%	7.1%	10.4%	15.2%	4	14	44	159	494	875	513	105
cvd_score	3	0	0.0%	0.1%	0.2%	0.5%	0.9%	1.9%	3.6%	0	1	5	14	70	114	92	25
cvd_score	4	0.1%	0.0%	0	0.0%	0.0%	0.0%	0.1%	0.1%	2	4	0	1	5	5	5	1

## Sheet: Chi-sq
demographic	value	age_decade	Female_count	Male_count	chi_sq	p.value	Female_prop	Male_prop
alzheimer	FALSE	[18,20)	1857	2668	2	1.7e-01	91.3	92.2
alzheimer	TRUE	[18,20)	176	227	2	1.7e-01	8.7	7.8
alzheimer	FALSE	[20,30)	7902	9014	7	7.8e-03	94.3	93.6
alzheimer	TRUE	[20,30)	478	618	7	7.8e-03	5.7	6.4
alzheimer	FALSE	[30,40)	5232	3587	17	3.6e-05	89.1	90.6
alzheimer	TRUE	[30,40)	643	371	17	3.6e-05	10.9	9.4
alzheimer	FALSE	[40,50)	5479	2395	245	3.6e-55	75.3	82.3
alzheimer	TRUE	[40,50)	1800	516	245	3.6e-55	24.7	17.7
alzheimer	FALSE	[50,60)	7783	2564	395	6.5e-88	61	69.1
alzheimer	TRUE	[50,60)	4976	1145	395	6.5e-88	39	30.9
alzheimer	FALSE	[60,70)	7232	2652	160	1.1e-36	59.1	64.5
alzheimer	TRUE	[60,70)	5014	1458	160	1.1e-36	40.9	35.5
alzheimer	FALSE	[70,80)	3387	1787	55	1.3e-13	68.5	73.1
alzheimer	TRUE	[70,80)	1559	656	55	1.3e-13	31.5	26.9
alzheimer	FALSE	[80,90)	496	392	12	6.6e-04	71.6	77
alzheimer	TRUE	[80,90)	197	117	12	6.6e-04	28.4	23
cancer	FALSE	[18,20)	2025	2885	0	7.1e-01	99.6	99.7
cancer	TRUE	[18,20)	8	10	0	7.1e-01	0.4	0.3
cancer	FALSE	[20,30)	8346	9599	1	3.2e-01	99.6	99.7
cancer	TRUE	[20,30)	34	33	1	3.2e-01	0.4	0.3
cancer	FALSE	[30,40)	5796	3930	34	5.6e-09	98.7	99.3
cancer	TRUE	[30,40)	79	28	34	5.6e-09	1.3	0.7
cancer	FALSE	[40,50)	7110	2856	7	6.7e-03	97.7	98.1
cancer	TRUE	[40,50)	169	55	7	6.7e-03	2.3	1.9
cancer	FALSE	[50,60)	12169	3560	12	4.8e-04	95.4	96
cancer	TRUE	[50,60)	590	149	12	4.8e-04	4.6	4
cancer	FALSE	[60,70)	11351	3787	5	2.4e-02	92.7	92.1
cancer	TRUE	[60,70)	895	323	5	2.4e-02	7.3	7.9
cancer	FALSE	[70,80)	4370	2100	23	1.3e-06	88.4	86
cancer	TRUE	[70,80)	576	343	23	1.3e-06	11.6	14
cancer	FALSE	[80,90)	607	421	12	6.8e-04	87.6	82.7
cancer	TRUE	[80,90)	86	88	12	6.8e-04	12.4	17.3
cvd_score	0	[18,20)	1968	2798		NaN	96.8	96.6
cvd_score	1	[18,20)	59	86		NaN	2.9	3
cvd_score	2	[18,20)	4	3		NaN	0.2	0.1
cvd_score	3	[18,20)	0	0		NaN	0	0
cvd_score	4	[18,20)	2	8		NaN	0.1	0.3
cvd_score	0	[20,30)	8113	9094	93	3.5e-19	96.8	94.4
cvd_score	1	[20,30)	248	502	93	3.5e-19	3	5.2
cvd_score	2	[20,30)	14	22	93	3.5e-19	0.2	0.2
cvd_score	3	[20,30)	1	6	93	3.5e-19	0	0.1
cvd_score	4	[20,30)	4	8	93	3.5e-19	0	0.1
cvd_score	0	[30,40)	5410	3447	138	8.8e-29	92.1	87.1
cvd_score	1	[30,40)	416	465	138	8.8e-29	7.1	11.7
cvd_score	2	[30,40)	44	33	138	8.8e-29	0.7	0.8
cvd_score	3	[30,40)	5	8	138	8.8e-29	0.1	0.2
cvd_score	4	[30,40)	0	5	138	8.8e-29	0	0.1
cvd_score	0	[40,50)	6210	2244	280	2.4e-59	85.3	77.1
cvd_score	1	[40,50)	895	566	280	2.4e-59	12.3	19.4
cvd_score	2	[40,50)	159	92	280	2.4e-59	2.2	3.2
cvd_score	3	[40,50)	14	8	280	2.4e-59	0.2	0.3
cvd_score	4	[40,50)	1	1	280	2.4e-59	0	0
cvd_score	0	[50,60)	9583	2458	485	1.3e-103	75.1	66.3
cvd_score	1	[50,60)	2607	963	485	1.3e-103	20.4	26
cvd_score	2	[50,60)	494	237	485	1.3e-103	3.9	6.4
cvd_score	3	[50,60)	70	48	485	1.3e-103	0.5	1.3
cvd_score	4	[50,60)	5	3	485	1.3e-103	0	0.1
cvd_score	0	[60,70)	7782	2274	457	1.1e-97	63.5	55.3
cvd_score	1	[60,70)	3470	1288	457	1.1e-97	28.3	31.3
cvd_score	2	[60,70)	875	441	457	1.1e-97	7.1	10.7
cvd_score	3	[60,70)	114	99	457	1.1e-97	0.9	2.4
cvd_score	4	[60,70)	5	8	457	1.1e-97	0	0.2
cvd_score	0	[70,80)	2584	1047	227	6.1e-48	52.2	42.9
cvd_score	1	[70,80)	1752	937	227	6.1e-48	35.4	38.4
cvd_score	2	[70,80)	513	367	227	6.1e-48	10.4	15
cvd_score	3	[70,80)	92	86	227	6.1e-48	1.9	3.5
cvd_score	4	[70,80)	5	6	227	6.1e-48	0.1	0.2
cvd_score	0	[80,90)	303	204	9	6.3e-02	43.7	40.1
cvd_score	1	[80,90)	259	186	9	6.3e-02	37.4	36.5
cvd_score	2	[80,90)	105	95	9	6.3e-02	15.2	18.7
cvd_score	3	[80,90)	25	22	9	6.3e-02	3.6	4.3
cvd_score	4	[80,90)	1	2	9	6.3e-02	0.1	0.4
diabetes	FALSE	[18,20)	2017	2867	1	4.1e-01	99.2	99
diabetes	TRUE	[18,20)	16	28	1	4.1e-01	0.8	1
diabetes	FALSE	[20,30)	8298	9540	0	8.3e-01	99	99
diabetes	TRUE	[20,30)	82	92	0	8.3e-01	1	1
diabetes	FALSE	[30,40)	5750	3885	3	1.1e-01	97.9	98.2
diabetes	TRUE	[30,40)	125	73	3	1.1e-01	2.1	1.8
diabetes	FALSE	[40,50)	6985	2771	9	2.1e-03	96	95.2
diabetes	TRUE	[40,50)	294	140	9	2.1e-03	4	4.8
diabetes	FALSE	[50,60)	11992	3407	77	1.4e-18	94	91.9
diabetes	TRUE	[50,60)	767	302	77	1.4e-18	6	8.1
diabetes	FALSE	[60,70)	11179	3664	58	2.8e-14	91.3	89.1
diabetes	TRUE	[60,70)	1067	446	58	2.8e-14	8.7	10.9
diabetes	FALSE	[70,80)	4463	2117	55	1.3e-13	90.2	86.7
diabetes	TRUE	[70,80)	483	326	55	1.3e-13	9.8	13.3
diabetes	FALSE	[80,90)	620	449	1	3.1e-01	89.5	88.2
diabetes	TRUE	[80,90)	73	60	1	3.1e-01	10.5	11.8
dizziness	FALSE	[18,20)	1812	2763	186	2.3e-42	89.1	95.4
dizziness	TRUE	[18,20)	221	132	186	2.3e-42	10.9	4.6
dizziness	FALSE	[20,30)	7632	9317	847	2.8e-186	91.1	96.7
dizziness	TRUE	[20,30)	748	315	847	2.8e-186	8.9	3.3
dizziness	FALSE	[30,40)	5365	3805	367	1.0e-81	91.3	96.1
dizziness	TRUE	[30,40)	510	153	367	1.0e-81	8.7	3.9
dizziness	FALSE	[40,50)	6665	2748	111	6.8e-26	91.6	94.4
dizziness	TRUE	[40,50)	614	163	111	6.8e-26	8.4	5.6
dizziness	FALSE	[50,60)	11931	3483	4	6.1e-02	93.5	93.9
dizziness	TRUE	[50,60)	828	226	4	6.1e-02	6.5	6.1
dizziness	FALSE	[60,70)	11512	3865	0	8.8e-01	94	94
dizziness	TRUE	[60,70)	734	245	0	8.8e-01	6	6
dizziness	FALSE	[70,80)	4593	2306	22	2.9e-06	92.9	94.4
dizziness	TRUE	[70,80)	353	137	22	2.9e-06	7.1	5.6
dizziness	FALSE	[80,90)	626	475	10	1.6e-03	90.3	93.3
dizziness	TRUE	[80,90)	67	34	10	1.6e-03	9.7	6.7
drug_abuse	FALSE	[18,20)	1959	2717	22	2.5e-06	96.4	93.9
drug_abuse	TRUE	[18,20)	74	178	22	2.5e-06	3.6	6.1
drug_abuse	FALSE	[20,30)	7990	8678	259	3.0e-58	95.3	90.1
drug_abuse	TRUE	[20,30)	390	954	259	3.0e-58	4.7	9.9
drug_abuse	FALSE	[30,40)	5662	3563	264	2.3e-59	96.4	90
drug_abuse	TRUE	[30,40)	213	395	264	2.3e-59	3.6	10
drug_abuse	FALSE	[40,50)	7070	2738	123	1.5e-28	97.1	94.1
drug_abuse	TRUE	[40,50)	209	173	123	1.5e-28	2.9	5.9
drug_abuse	FALSE	[50,60)	12423	3499	219	1.4e-49	97.4	94.3
drug_abuse	TRUE	[50,60)	336	210	219	1.4e-49	2.6	5.7
drug_abuse	FALSE	[60,70)	11985	3898	229	8.3e-52	97.9	94.8
drug_abuse	TRUE	[60,70)	261	212	229	8.3e-52	2.1	5.2
drug_abuse	FALSE	[70,80)	4871	2341	87	8.9e-21	98.5	95.8
drug_abuse	TRUE	[70,80)	75	102	87	8.9e-21	1.5	4.2
drug_abuse	FALSE	[80,90)	684	498	2	1.2e-01	98.7	97.8
drug_abuse	TRUE	[80,90)	9	11	2	1.2e-01	1.3	2.2
education_attainment	1	[18,20)	406	538		NaN	20	18.6
education_attainment	2	[18,20)	641	1145		NaN	31.5	39.6
education_attainment	3	[18,20)	986	1212		NaN	48.5	41.9
education_attainment	4	[18,20)	0	0		NaN	0	0
education_attainment	5	[18,20)	0	0		NaN	0	0
education_attainment	1	[20,30)	114	196	90	1.5e-18	1.4	2
education_attainment	2	[20,30)	428	615	90	1.5e-18	5.1	6.4
education_attainment	3	[20,30)	3086	3647	90	1.5e-18	36.8	37.9
education_attainment	4	[20,30)	3533	4022	90	1.5e-18	42.2	41.8
education_attainment	5	[20,30)	1219	1152	90	1.5e-18	14.5	12
education_attainment	1	[30,40)	79	81	87	5.3e-18	1.3	2
education_attainment	2	[30,40)	285	185	87	5.3e-18	4.9	4.7
education_attainment	3	[30,40)	1360	940	87	5.3e-18	23.1	23.7
education_attainment	4	[30,40)	2190	1627	87	5.3e-18	37.3	41.1
education_attainment	5	[30,40)	1961	1125	87	5.3e-18	33.4	28.4
education_attainment	1	[40,50)	122	56	72	8.2e-15	1.7	1.9
education_attainment	2	[40,50)	491	165	72	8.2e-15	6.7	5.7
education_attainment	3	[40,50)	1955	697	72	8.2e-15	26.9	23.9
education_attainment	4	[40,50)	2623	1165	72	8.2e-15	36	40
education_attainment	5	[40,50)	2088	828	72	8.2e-15	28.7	28.4
education_attainment	1	[50,60)	210	69	621	4.6e-133	1.6	1.9
education_attainment	2	[50,60)	1204	308	621	4.6e-133	9.4	8.3
education_attainment	3	[50,60)	4040	862	621	4.6e-133	31.7	23.2
education_attainment	4	[50,60)	4282	1348	621	4.6e-133	33.6	36.3
education_attainment	5	[50,60)	3023	1122	621	4.6e-133	23.7	30.3
education_attainment	1	[60,70)	174	76	306	5.4e-65	1.4	1.8
education_attainment	2	[60,70)	1110	292	306	5.4e-65	9.1	7.1
education_attainment	3	[60,70)	3661	1010	306	5.4e-65	29.9	24.6
education_attainment	4	[60,70)	3809	1420	306	5.4e-65	31.1	34.5
education_attainment	5	[60,70)	3492	1312	306	5.4e-65	28.5	31.9
education_attainment	1	[70,80)	97	46	644	4.9e-138	2	1.9
education_attainment	2	[70,80)	567	155	644	4.9e-138	11.5	6.3
education_attainment	3	[70,80)	1556	515	644	4.9e-138	31.5	21.1
education_attainment	4	[70,80)	1381	798	644	4.9e-138	27.9	32.7
education_attainment	5	[70,80)	1345	929	644	4.9e-138	27.2	38
education_attainment	1	[80,90)	23	15	177	3.0e-37	3.3	2.9
education_attainment	2	[80,90)	104	29	177	3.0e-37	15	5.7
education_attainment	3	[80,90)	201	104	177	3.0e-37	29	20.4
education_attainment	4	[80,90)	204	161	177	3.0e-37	29.4	31.6
education_attainment	5	[80,90)	161	200	177	3.0e-37	23.2	39.3
heart_disease	FALSE	[18,20)	2016	2880	4	4.6e-02	99.2	99.5
heart_disease	TRUE	[18,20)	17	15	4	4.6e-02	0.8	0.5
heart_disease	FALSE	[20,30)	8348	9587	1	2.5e-01	99.6	99.5
heart_disease	TRUE	[20,30)	32	45	1	2.5e-01	0.4	0.5
heart_disease	FALSE	[30,40)	5847	3919	16	7.9e-05	99.5	99
heart_disease	TRUE	[30,40)	28	39	16	7.9e-05	0.5	1
heart_disease	FALSE	[40,50)	7214	2851	49	2.3e-12	99.1	97.9
heart_disease	TRUE	[40,50)	65	60	49	2.3e-12	0.9	2.1
heart_disease	FALSE	[50,60)	12482	3507	266	9.4e-60	97.8	94.6
heart_disease	TRUE	[50,60)	277	202	266	9.4e-60	2.2	5.4
heart_disease	FALSE	[60,70)	11681	3657	513	1.6e-113	95.4	89
heart_disease	TRUE	[60,70)	565	453	513	1.6e-113	4.6	11
heart_disease	FALSE	[70,80)	4512	1986	321	9.6e-72	91.2	81.3
heart_disease	TRUE	[70,80)	434	457	321	9.6e-72	8.8	18.7
heart_disease	FALSE	[80,90)	581	389	21	4.3e-06	83.8	76.4
heart_disease	TRUE	[80,90)	112	120	21	4.3e-06	16.2	23.6
hispanic_latino_or_spanish	FALSE	[18,20)	1737	2606	42	8.9e-11	86	90.3
hispanic_latino_or_spanish	TRUE	[18,20)	283	281	42	8.9e-11	14	9.7
hispanic_latino_or_spanish	FALSE	[20,30)	7427	8877	126	3.1e-29	89.1	92.3
hispanic_latino_or_spanish	TRUE	[20,30)	913	738	126	3.1e-29	10.9	7.7
hispanic_latino_or_spanish	FALSE	[30,40)	5345	3667	20	7.5e-06	91.6	93.1
hispanic_latino_or_spanish	TRUE	[30,40)	488	271	20	7.5e-06	8.4	6.9
hispanic_latino_or_spanish	FALSE	[40,50)	6717	2706	18	1.8e-05	93	94.2
hispanic_latino_or_spanish	TRUE	[40,50)	505	167	18	1.8e-05	7	5.8
hispanic_latino_or_spanish	FALSE	[50,60)	12078	3489	0	9.5e-01	95.7	95.7
hispanic_latino_or_spanish	TRUE	[50,60)	545	157	0	9.5e-01	4.3	4.3
hispanic_latino_or_spanish	FALSE	[60,70)	11755	3943	13	3.1e-04	97	97.5
hispanic_latino_or_spanish	TRUE	[60,70)	368	102	13	3.1e-04	3	2.5
hispanic_latino_or_spanish	FALSE	[70,80)	4772	2352	0	7.4e-01	97.7	97.6
hispanic_latino_or_spanish	TRUE	[70,80)	114	58	0	7.4e-01	2.3	2.4
hispanic_latino_or_spanish	FALSE	[80,90)	670	495	1	3.4e-01	98.5	98
hispanic_latino_or_spanish	TRUE	[80,90)	10	10	1	3.4e-01	1.5	2
hypertension	FALSE	[18,20)	1994	2825	2	1.4e-01	98.1	97.6
hypertension	TRUE	[18,20)	39	70	2	1.4e-01	1.9	2.4
hypertension	FALSE	[20,30)	8210	9186	128	8.9e-30	98	95.4
hypertension	TRUE	[20,30)	170	446	128	8.9e-30	2	4.6
hypertension	FALSE	[30,40)	5528	3512	169	1.3e-38	94.1	88.7
hypertension	TRUE	[30,40)	347	446	169	1.3e-38	5.9	11.3
hypertension	FALSE	[40,50)	6417	2346	266	6.8e-60	88.2	80.6
hypertension	TRUE	[40,50)	862	565	266	6.8e-60	11.8	19.4
hypertension	FALSE	[50,60)	10121	2692	292	2.2e-65	79.3	72.6
hypertension	TRUE	[50,60)	2638	1017	292	2.2e-65	20.7	27.4
hypertension	FALSE	[60,70)	8471	2606	176	4.5e-40	69.2	63.4
hypertension	TRUE	[60,70)	3775	1504	176	4.5e-40	30.8	36.6
hypertension	FALSE	[70,80)	2920	1360	23	1.9e-06	59	55.7
hypertension	TRUE	[70,80)	2026	1083	23	1.9e-06	41	44.3
hypertension	FALSE	[80,90)	371	272	0	9.6e-01	53.5	53.4
hypertension	TRUE	[80,90)	322	237	0	9.6e-01	46.5	46.6
left_handed	FALSE	[18,20)	1817	2510	15	1.2e-04	89.7	86.8
left_handed	TRUE	[18,20)	209	382	15	1.2e-04	10.3	13.2
left_handed	FALSE	[20,30)	7535	8473	35	3.8e-09	90.1	88
left_handed	TRUE	[20,30)	829	1156	35	3.8e-09	9.9	12
left_handed	FALSE	[30,40)	5302	3474	35	3.0e-09	90.5	88
left_handed	TRUE	[30,40)	557	475	35	3.0e-09	9.5	12
left_handed	FALSE	[40,50)	6508	2517	56	8.1e-14	89.8	86.8
left_handed	TRUE	[40,50)	740	382	56	8.1e-14	10.2	13.2
left_handed	FALSE	[50,60)	11284	3138	134	4.3e-31	89	85.3
left_handed	TRUE	[50,60)	1400	540	134	4.3e-31	11	14.7
left_handed	FALSE	[60,70)	10896	3547	79	8.0e-19	89.6	86.9
left_handed	TRUE	[60,70)	1264	535	79	8.0e-19	10.4	13.1
left_handed	FALSE	[70,80)	4416	2172	0	7.3e-01	89.8	89.6
left_handed	TRUE	[70,80)	504	252	0	7.3e-01	10.2	10.4
left_handed	FALSE	[80,90)	627	449	5	2.4e-02	91.1	88.4
left_handed	TRUE	[80,90)	61	59	5	2.4e-02	8.9	11.6
marital_status	married	[18,20)	60	40	38	6.9e-09	3	1.4
marital_status	single	[18,20)	1967	2849	38	6.9e-09	96.8	98.4
marital_status	widowed	[18,20)	6	6	38	6.9e-09	0.3	0.2
marital_status	married	[20,30)	1575	1186	328	6.4e-72	18.8	12.3
marital_status	single	[20,30)	6793	8436	328	6.4e-72	81.1	87.6
marital_status	widowed	[20,30)	12	10	328	6.4e-72	0.1	0.1
marital_status	married	[30,40)	3678	2214	106	9.6e-24	62.6	55.9
marital_status	single	[30,40)	2184	1733	106	9.6e-24	37.2	43.8
marital_status	widowed	[30,40)	13	11	106	9.6e-24	0.2	0.3
marital_status	married	[40,50)	5360	2135	4	1.4e-01	73.6	73.3
marital_status	single	[40,50)	1879	764	4	1.4e-01	25.8	26.2
marital_status	widowed	[40,50)	40	12	4	1.4e-01	0.5	0.4
marital_status	married	[50,60)	9111	2883	379	6.3e-83	71.4	77.7
marital_status	single	[50,60)	3395	791	379	6.3e-83	26.6	21.3
marital_status	widowed	[50,60)	253	35	379	6.3e-83	2	0.9
marital_status	married	[60,70)	8296	3321	2129	0.0e+00	67.7	80.8
marital_status	single	[60,70)	3184	715	2129	0.0e+00	26	17.4
marital_status	widowed	[60,70)	766	74	2129	0.0e+00	6.3	1.8
marital_status	married	[70,80)	2893	2045	2719	0.0e+00	58.5	83.7
marital_status	single	[70,80)	1281	297	2719	0.0e+00	25.9	12.2
marital_status	widowed	[70,80)	772	101	2719	0.0e+00	15.6	4.1
marital_status	married	[80,90)	305	403	585	9.9e-128	44	79.2
marital_status	single	[80,90)	131	49	585	9.9e-128	18.9	9.6
marital_status	widowed	[80,90)	257	57	585	9.9e-128	37.1	11.2
number_of_daily_medications	0	[18,20)	1307	2431	698	8.1e-150	64.6	84.8
number_of_daily_medications	1	[18,20)	445	299	698	8.1e-150	22	10.4
number_of_daily_medications	2	[18,20)	168	77	698	8.1e-150	8.3	2.7
number_of_daily_medications	3	[18,20)	67	31	698	8.1e-150	3.3	1.1
number_of_daily_medications	4	[18,20)	36	30	698	8.1e-150	1.8	1
number_of_daily_medications	0	[20,30)	4675	8139	5462	0.0e+00	56	84.9
number_of_daily_medications	1	[20,30)	2407	965	5462	0.0e+00	28.8	10.1
number_of_daily_medications	2	[20,30)	803	325	5462	0.0e+00	9.6	3.4
number_of_daily_medications	3	[20,30)	284	89	5462	0.0e+00	3.4	0.9
number_of_daily_medications	4	[20,30)	176	71	5462	0.0e+00	2.1	0.7
number_of_daily_medications	0	[30,40)	3109	2871	1255	1.9e-270	53.1	73.1
number_of_daily_medications	1	[30,40)	1434	607	1255	1.9e-270	24.5	15.5
number_of_daily_medications	2	[30,40)	698	234	1255	1.9e-270	11.9	6
number_of_daily_medications	3	[30,40)	295	97	1255	1.9e-270	5	2.5
number_of_daily_medications	4	[30,40)	319	117	1255	1.9e-270	5.4	3
number_of_daily_medications	0	[40,50)	3167	1644	515	4.0e-110	43.8	56.8
number_of_daily_medications	1	[40,50)	1711	494	515	4.0e-110	23.7	17.1
number_of_daily_medications	2	[40,50)	1068	332	515	4.0e-110	14.8	11.5
number_of_daily_medications	3	[40,50)	588	196	515	4.0e-110	8.1	6.8
number_of_daily_medications	4	[40,50)	699	230	515	4.0e-110	9.7	7.9
number_of_daily_medications	0	[50,60)	4098	1481	327	1.4e-69	32.3	40.1
number_of_daily_medications	1	[50,60)	2810	710	327	1.4e-69	22.2	19.2
number_of_daily_medications	2	[50,60)	2075	543	327	1.4e-69	16.4	14.7
number_of_daily_medications	3	[50,60)	1432	386	327	1.4e-69	11.3	10.5
number_of_daily_medications	4	[50,60)	2263	571	327	1.4e-69	17.8	15.5
number_of_daily_medications	0	[60,70)	2652	928	20	4.1e-04	21.8	22.7
number_of_daily_medications	1	[60,70)	2204	717	20	4.1e-04	18.2	17.6
number_of_daily_medications	2	[60,70)	2183	714	20	4.1e-04	18	17.5
number_of_daily_medications	3	[60,70)	1845	583	20	4.1e-04	15.2	14.3
number_of_daily_medications	4	[60,70)	3254	1138	20	4.1e-04	26.8	27.9
number_of_daily_medications	0	[70,80)	666	290	42	1.4e-08	13.6	11.9
number_of_daily_medications	1	[70,80)	721	309	42	1.4e-08	14.8	12.7
number_of_daily_medications	2	[70,80)	893	445	42	1.4e-08	18.3	18.3
number_of_daily_medications	3	[70,80)	856	435	42	1.4e-08	17.5	17.9
number_of_daily_medications	4	[70,80)	1744	949	42	1.4e-08	35.7	39.1
number_of_daily_medications	0	[80,90)	66	44	45	3.6e-09	9.7	8.7
number_of_daily_medications	1	[80,90)	91	37	45	3.6e-09	13.4	7.3
number_of_daily_medications	2	[80,90)	105	86	45	3.6e-09	15.5	17.1
number_of_daily_medications	3	[80,90)	128	85	45	3.6e-09	18.9	16.9
number_of_daily_medications	4	[80,90)	288	252	45	3.6e-09	42.5	50
race	Asian	[18,20)	266	380	163	2.3e-33	13.4	13.4
race	Black	[18,20)	81	86	163	2.3e-33	4.1	3
race	Mixed	[18,20)	80	32	163	2.3e-33	4	1.1
race	Native	[18,20)	20	23	163	2.3e-33	1	0.8
race	Oceania	[18,20)	15	29	163	2.3e-33	0.8	1
race	White	[18,20)	1518	2292	163	2.3e-33	76.7	80.6
race	Asian	[20,30)	846	1050	346	1.1e-72	10.3	11
race	Black	[20,30)	303	218	346	1.1e-72	3.7	2.3
race	Mixed	[20,30)	148	51	346	1.1e-72	1.8	0.5
race	Native	[20,30)	92	75	346	1.1e-72	1.1	0.8
race	Oceania	[20,30)	65	53	346	1.1e-72	0.8	0.6
race	White	[20,30)	6739	8056	346	1.1e-72	82.3	84.8
race	Asian	[30,40)	342	331	99	1.1e-19	5.9	8.5
race	Black	[30,40)	218	94	99	1.1e-19	3.8	2.4
race	Mixed	[30,40)	65	36	99	1.1e-19	1.1	0.9
race	Native	[30,40)	36	36	99	1.1e-19	0.6	0.9
race	Oceania	[30,40)	30	22	99	1.1e-19	0.5	0.6
race	White	[30,40)	5075	3398	99	1.1e-19	88	86.8
race	Asian	[40,50)	267	136	31	8.6e-06	3.7	4.7
race	Black	[40,50)	225	72	31	8.6e-06	3.1	2.5
race	Mixed	[40,50)	53	25	31	8.6e-06	0.7	0.9
race	Native	[40,50)	44	22	31	8.6e-06	0.6	0.8
race	Oceania	[40,50)	28	10	31	8.6e-06	0.4	0.3
race	White	[40,50)	6557	2607	31	8.6e-06	91.4	90.8
race	Asian	[50,60)	196	100	74	1.8e-14	1.6	2.7
race	Black	[50,60)	271	74	74	1.8e-14	2.1	2
race	Mixed	[50,60)	57	17	74	1.8e-14	0.5	0.5
race	Native	[50,60)	76	18	74	1.8e-14	0.6	0.5
race	Oceania	[50,60)	31	6	74	1.8e-14	0.2	0.2
race	White	[50,60)	12008	3471	74	1.8e-14	95	94.2
race	Asian	[60,70)	117	47	109	6.5e-22	1	1.2
race	Black	[60,70)	194	40	109	6.5e-22	1.6	1
race	Mixed	[60,70)	47	11	109	6.5e-22	0.4	0.3
race	Native	[60,70)	52	23	109	6.5e-22	0.4	0.6
race	Oceania	[60,70)	23	2	109	6.5e-22	0.2	0
race	White	[60,70)	11709	3936	109	6.5e-22	96.4	97
race	Asian	[70,80)	27	20	20	1.0e-03	0.6	0.8
race	Black	[70,80)	52	26	20	1.0e-03	1.1	1.1
race	Mixed	[70,80)	9	6	20	1.0e-03	0.2	0.2
race	Native	[70,80)	7	12	20	1.0e-03	0.1	0.5
race	Oceania	[70,80)	4	4	20	1.0e-03	0.1	0.2
race	White	[70,80)	4803	2336	20	1.0e-03	98	97.2
race	Asian	[80,90)	7	5		NaN	1	1
race	Black	[80,90)	4	4		NaN	0.6	0.8
race	Mixed	[80,90)	1	1		NaN	0.1	0.2
race	Native	[80,90)	0	1		NaN	0	0.2
race	Oceania	[80,90)	0	0		NaN	0	0
race	White	[80,90)	673	497		NaN	98.2	97.8
seizures	FALSE	[18,20)	2011	2872	2	1.4e-01	98.9	99.2
seizures	TRUE	[18,20)	22	23	2	1.4e-01	1.1	0.8
seizures	FALSE	[20,30)	8295	9566	13	2.6e-04	99	99.3
seizures	TRUE	[20,30)	85	66	13	2.6e-04	1	0.7
seizures	FALSE	[30,40)	5808	3922	3	6.2e-02	98.9	99.1
seizures	TRUE	[30,40)	67	36	3	6.2e-02	1.1	0.9
seizures	FALSE	[40,50)	7195	2871	3	1.1e-01	98.8	98.6
seizures	TRUE	[40,50)	84	40	3	1.1e-01	1.2	1.4
seizures	FALSE	[50,60)	12639	3661	12	4.1e-04	99.1	98.7
seizures	TRUE	[50,60)	120	48	12	4.1e-04	0.9	1.3
seizures	FALSE	[60,70)	12133	4058	11	7.0e-04	99.1	98.7
seizures	TRUE	[60,70)	113	52	11	7.0e-04	0.9	1.3
seizures	FALSE	[70,80)	4902	2414	4	5.3e-02	99.1	98.8
seizures	TRUE	[70,80)	44	29	4	5.3e-02	0.9	1.2
seizures	FALSE	[80,90)	684	504	1	4.0e-01	98.7	99
seizures	TRUE	[80,90)	9	5	1	4.0e-01	1.3	1
smoking	FALSE	[18,20)	1899	2685	1	2.5e-01	93.4	92.7
smoking	TRUE	[18,20)	134	210	1	2.5e-01	6.6	7.3
smoking	FALSE	[20,30)	7694	8405	156	7.5e-36	91.8	87.3
smoking	TRUE	[20,30)	686	1227	156	7.5e-36	8.2	12.7
smoking	FALSE	[30,40)	5360	3496	48	4.0e-12	91.2	88.3
smoking	TRUE	[30,40)	515	462	48	4.0e-12	8.8	11.7
smoking	FALSE	[40,50)	6647	2665	1	4.8e-01	91.3	91.5
smoking	TRUE	[40,50)	632	246	1	4.8e-01	8.7	8.5
smoking	FALSE	[50,60)	11717	3441	17	4.0e-05	91.8	92.8
smoking	TRUE	[50,60)	1042	268	17	4.0e-05	8.2	7.2
smoking	FALSE	[60,70)	11560	3836	22	2.3e-06	94.4	93.3
smoking	TRUE	[60,70)	686	274	22	2.3e-06	5.6	6.7
smoking	FALSE	[70,80)	4756	2353	0	5.6e-01	96.2	96.3
smoking	TRUE	[70,80)	190	90	0	5.6e-01	3.8	3.7
smoking	FALSE	[80,90)	673	498	2	1.9e-01	97.1	97.8
smoking	TRUE	[80,90)	20	11	2	1.9e-01	2.9	2.2
stroke	FALSE	[18,20)	2030	2884	3	8.9e-02	99.9	99.6
stroke	TRUE	[18,20)	3	11	3	8.9e-02	0.1	0.4
stroke	FALSE	[20,30)	8369	9619	0	9.3e-01	99.9	99.9
stroke	TRUE	[20,30)	11	13	0	9.3e-01	0.1	0.1
stroke	FALSE	[30,40)	5856	3941	2	2.1e-01	99.7	99.6
stroke	TRUE	[30,40)	19	17	2	2.1e-01	0.3	0.4
stroke	FALSE	[40,50)	7241	2898	1	3.3e-01	99.5	99.6
stroke	TRUE	[40,50)	38	13	1	3.3e-01	0.5	0.4
stroke	FALSE	[50,60)	12616	3637	45	1.9e-11	98.9	98.1
stroke	TRUE	[50,60)	143	72	45	1.9e-11	1.1	1.9
stroke	FALSE	[60,70)	12071	4014	44	3.1e-11	98.6	97.7
stroke	TRUE	[60,70)	175	96	44	3.1e-11	1.4	2.3
stroke	FALSE	[70,80)	4815	2356	12	5.3e-04	97.4	96.4
stroke	TRUE	[70,80)	131	87	12	5.3e-04	2.6	3.6
stroke	FALSE	[80,90)	652	476	0	5.4e-01	94.1	93.5
stroke	TRUE	[80,90)	41	33	0	5.4e-01	5.9	6.5
