# Supplementary material for: Smoking is associated with impaired verbal learning and memory performance in women more than men
Source: Sci Rep. 2021 May 13;11:10248. doi: 10.1038/s41598-021-88923-z (PMC8119711; doi:10.1038/s41598-021-88923-z)
Supplement: Supplementary file 2 — Supplementary Table S2. [file 41598_2021_88923_MOESM2_ESM.xlsx]

## Sheet: chi_sq
Article title:	Smoking is Associated with Impaired Verbal Learning and Memory Performance in Women More than Men
Article authors:	C.R. Lewis1,2, J.S. Talboom1,2, M.D. De Both1,2, A.M. Schmidt1,2, M.A. Naymik1,2, A.K. Håberg3, T. Rundek4,5, B.E. Levin4, S. Hoscheidt2,6, Y. Bolla2,6, R.D. Brinton2,6, M. Hay2,6, C.A. Barnes2,6, E. Glisky2,6, L. Ryan2,6, and M.J. Huentelman1,2,
Author affiliations:	1The Translational Genomics Research Institute, Phoenix, Arizona 85004 USA 2Arizona Alzheimer's Consortium, Phoenix, Arizona 85004 USA 3Norwegian University of Science and Technology, Trondheim 7491 Norway 4Evelyn F. McKnight Brain Institute, University of Miami, Miami, FL 33136, USA 5Miami Clinical and Translational Science Institute, One Florida ADRC, University of Miami, FL 33136, USA 6Univers…
Demographic	Value	Non-smoker - actual	Smoker	Rate	Non-smoker - expected	Smoker - expected	Chi-squared p-value	Non-smoker proportion	Smoker proportio
diabetes	FALSE	73608	6286	0.948184	73551.6	6342.4	0.00118383	0.949	0.94
diabetes	TRUE	3963	403	0.0518158	4019.4	346.596		0.051	0.06
dizziness	FALSE	72808	5983	0.935094	72536.2	6254.84	0	0.939	0.894
dizziness	TRUE	4763	706	0.0649062	5034.84	434.158		0.061	0.106
hypertension	FALSE	63394	5383	0.816247	63317.1	5459.88	0.0114183	0.817	0.805
hypertension	TRUE	14177	1306	0.183753	14253.9	1229.12		0.183	0.195
heart_disease	FALSE	74958	6407	0.965642	74905.8	6459.18	0	0.966	0.958
heart_disease	TRUE	2613	282	0.0343579	2665.18	2895		0.034	0.042
drug_abuse	FALSE	75222	5239	0.954913	74073.6	6387.42	0	0.97	0.783
drug_abuse	TRUE	2349	1450	0.0450866	3497.42	301.585		0.03	0.217
cancer	FALSE	74351	6457	0.959032	74393	6414.96	0.00688022	0.958	0.965
cancer	TRUE	3220	232	0.0409684	3177.96	274.038		0.042	0.035
stroke	FALSE	76808	6560	0.989414	76749.8	6618.19	4.31505e-13	0.99	0.981
stroke	TRUE	763	129	0.0105863	821.188	70.8116		0.01	0.019
seizures	FALSE	76869	6549	0.990007	76795.8	6622.16	7.05433e-21	0.991	0.979
seizures	TRUE	702	140	0.00999288	775.158	66.8424		0.009	0.021
education_attainment	1	1943	354	0.0272609	2114.65	182.348	0	0.025	0.053
education_attainment	2	6741	969	0.0915025	7097.94	612.06		0.087	0.145
education_attainment	3	22884	2920	0.306243	23755.5	2048.46		0.295	0.437
education_attainment	4	26788	1740	0.338571	26263.3	2264.7		0.345	0.26
education_attainment	5	19215	706	0.236423	18339.6	1581.43		0.248	0.106
loss_of_consciousness	FALSE	76922	6515	0.990233	76813.3	6623.67	5.00995e-45	0.991633	0.973987
loss_of_consciousness	TRUE	649	174	0.00976739	757.666	65.334		0.00836653	0.0260129
sex	Men	27329	2787	0.357418	27725.2	2390.77	0	0.352	0.417
sex	Women	50242	3902	0.642582	4298.23	4298.23		0.648	0.583
marital_status	married	42886	2550	0.539236	41829.1	3606.95	2.68264e-165	0.553	0.381
marital_status	single	32486	3952	0.432447	33545.4	2892.64		0.419	0.591
marital_status	widowed	2199	187	0.0283171	2196.59	189.413		0.028	0.028
alzheimer	FALSE	59107	5229	0.763541	59228.7	3992.56	1.56226e-87	0.762	0.782
alzheimer	TRUE	18464	1460	0.236459	18342.3	1581.67		0.238	0.218
left_handed	FALSE	68626	5935	0.888763	60992.3	5912.94	5.86673e-210	0.888	0.892
left_handed	TRUE	8614	718	0.111237	8591.94	740.059		0.112	0.108
hispanic_latino_or_spanish	FALSE	72324	6197	0.940034	72302.7	6218.32		0.94	0.937
hispanic_latino_or_spanish	TRUE	4591	418	0.0599665	4612.32	396.678		0.06	0.063
race	American Indian or Alaska Native	466	71	0.00645782	494.32	42.6797	4.74003e-12	0.006	0.011
race	Asian	3816	320	0.0497384	3807.28	328.721		0.05	0.048
race	Black or African American	1746	215	0.0235825	1805.14	155.857		0.023	0.033
race	Mixed	570	69	0.00768444	588.214	50.7865		0.007	0.01
race	Native Hawaiian or Other Pacific Islander	283	39	0.00387229	296.408	25.5919		0.004	0.006
race	White	69665	5895	0.908665	69554.6	6005.36		0.91	0.892
number_of_daily_medications	0	34317	3241	0.448748	34577.4	2980.59	1.13405e-11	0.445	0.488
number_of_daily_medications	1	14847	1105	0.190597	14686.1	1265.94		0.193	0.166
number_of_daily_medications	2	9960	773	0.128239	9881.23	851.766		0.129	0.116
number_of_daily_medications	3	6831	552	0.0882132	6797.09	585.912		0.089	0.083
number_of_daily_medications	4	11098	971	0.144202	11111.2	957.791		0.144	0.146
cardio_composite_nosmoking	0	60397	5078	0.777059	60277.3	5197.75	1.68503e-35	0.779	0.759
cardio_composite_nosmoking	1	13429	1223	0.17389	13488.8	1163.15		0.173	0.183
cardio_composite_nosmoking	2	3179	299	0.041277	3201.9	276.102		0.041	0.045
cardio_composite_nosmoking	3	535	57	0.00702587	545.004	46.9961		0.007	0.009
cardio_composite_nosmoking	4	31	32	0.000747686	57.9987	5.00127		0	0.005
Age	Average Smoker age	41.93
Welch's t-test	Averag Non-smoker age	46.63
	p-value	< 2.2e-16
